# Supplementary material for: Quantitative Trait Locus Mapping of Marsh Spot Disease Resistance in Cranberry Common Bean (Phaseolus vulgaris L.)
Source: Int J Mol Sci. 2022 Jul 11;23(14):7639. doi: 10.3390/ijms23147639 (PMC9324509; doi:10.3390/ijms23147639)
Supplement: Supplementary file 1 [file ijms-23-07639-s001.zip]

Archive with 11 entries (10 files):
- ijms-1758465-supplementary/
- ijms-1758465-supplementary/Figure_S1.pdf
- ijms-1758465-supplementary/Figure_S2.pdf
- ijms-1758465-supplementary/Figure_S3.pdf
- ijms-1758465-supplementary/Figure_S4.pdf
- ijms-1758465-supplementary/Table_S1.pdf
- ijms-1758465-supplementary/Table_S2.pdf
- ijms-1758465-supplementary/Table_S3.pdf
- ijms-1758465-supplementary/Table_S4.pdf
- ijms-1758465-supplementary/Table_S5.pdf
- ijms-1758465-supplementary/Table_S6.pdf
